# Supplementary material for: Key gene modules and hub genes associated with pyrethroid and organophosphate resistance in Anopheles mosquitoes: a systems biology approach
Source: BMC Genomics. 2024 Jul 3;25:665. doi: 10.1186/s12864-024-10572-z (PMC11223346; doi:10.1186/s12864-024-10572-z)
Supplement: Supplementary file 2 — Supplementary Material 2. [file 12864_2024_10572_MOESM2_ESM.csv]

GeneID	Modules	colorCode
AARA000034	greenyellow	#adff2f
AARA000036	sienna3	#cd6839
AARA000037	yellow	#ffff00
AARA000040	sienna3	#cd6839
AARA000043	sienna3	#cd6839
AARA000044	yellow	#ffff00
AARA000045	sienna3	#cd6839
AARA000048	sienna3	#cd6839
AARA000050	sienna3	#cd6839
AARA000051	sienna3	#cd6839
AARA000052	sienna3	#cd6839
AARA000054	yellow	#ffff00
AARA000055	sienna3	#cd6839
AARA000056	sienna3	#cd6839
AARA000058	sienna3	#cd6839
AARA000059	brown4	#8b4513
AARA000063	sienna3	#cd6839
AARA000064	sienna3	#cd6839
AARA000065	yellow	#ffff00
AARA000067	yellowgreen	#9acd32
AARA000068	sienna3	#cd6839
AARA000070	yellow	#ffff00
AARA000071	yellow	#ffff00
AARA000080	sienna3	#cd6839
AARA000085	sienna3	#cd6839
AARA000090	darkmagenta	#8b008b
AARA000091	yellow	#ffff00
AARA000093	yellowgreen	#9acd32
AARA000095	sienna3	#cd6839
AARA000096	grey	Unknown
AARA000098	skyblue	#87ceeb
AARA000099	steelblue	#4682b4
AARA000104	yellow	#ffff00
AARA000105	sienna3	#cd6839
AARA000110	sienna3	#cd6839
AARA000111	sienna3	#cd6839
AARA000113	brown4	#8b4513
AARA000115	steelblue	#4682b4
AARA000116	skyblue	#87ceeb
AARA000121	grey	Unknown
AARA000123	yellow	#ffff00
AARA000124	purple	#800080
AARA000125	yellowgreen	#9acd32
AARA000126	sienna3	#cd6839
AARA000129	ivory	#fffff0
AARA000130	brown4	#8b4513
AARA000132	brown4	#8b4513
AARA000133	steelblue	#4682b4
AARA000142	brown4	#8b4513
AARA000143	lightgreen	#90ee90
AARA000145	purple	#800080
AARA000146	yellow	#ffff00
AARA000147	sienna3	#cd6839
AARA000151	yellow	#ffff00
AARA000152	yellowgreen	#9acd32
AARA000157	sienna3	#cd6839
AARA000162	purple	#800080
AARA000165	brown4	#8b4513
AARA000167	yellow	#ffff00
AARA000168	yellowgreen	#9acd32
AARA000169	sienna3	#cd6839
AARA000171	yellowgreen	#9acd32
AARA000172	yellow	#ffff00
AARA000177	yellowgreen	#9acd32
AARA000179	sienna3	#cd6839
AARA000188	yellowgreen	#9acd32
AARA000190	yellowgreen	#9acd32
AARA000191	sienna3	#cd6839
AARA000192	sienna3	#cd6839
AARA000193	yellowgreen	#9acd32
AARA000194	sienna3	#cd6839
AARA000195	yellowgreen	#9acd32
AARA000196	brown4	#8b4513
AARA000197	yellowgreen	#9acd32
AARA000198	sienna3	#cd6839
AARA000199	sienna3	#cd6839
AARA000204	skyblue	#87ceeb
AARA000214	steelblue	#4682b4
AARA000220	sienna3	#cd6839
AARA000223	yellowgreen	#9acd32
AARA000229	brown4	#8b4513
AARA000231	sienna3	#cd6839
AARA000235	purple	#800080
AARA000237	sienna3	#cd6839
AARA000238	skyblue	#87ceeb
AARA000239	skyblue	#87ceeb
AARA000240	skyblue	#87ceeb
AARA000241	skyblue	#87ceeb
AARA000242	skyblue	#87ceeb
AARA000243	skyblue	#87ceeb
AARA000255	yellowgreen	#9acd32
AARA000258	sienna3	#cd6839
AARA000259	brown4	#8b4513
AARA000264	brown4	#8b4513
AARA000265	sienna3	#cd6839
AARA000266	sienna3	#cd6839
AARA000267	yellowgreen	#9acd32
AARA000272	sienna3	#cd6839
AARA000275	sienna3	#cd6839
AARA000278	yellow	#ffff00
AARA000279	yellowgreen	#9acd32
AARA000286	yellowgreen	#9acd32
AARA000289	purple	#800080
AARA000294	yellowgreen	#9acd32
AARA000296	sienna3	#cd6839
AARA000297	purple	#800080
AARA000302	brown4	#8b4513
AARA000305	purple	#800080
AARA000306	lightgreen	#90ee90
AARA000307	sienna3	#cd6839
AARA000311	sienna3	#cd6839
AARA000312	sienna3	#cd6839
AARA000313	sienna3	#cd6839
AARA000315	purple	#800080
AARA000317	yellow	#ffff00
AARA000318	purple	#800080
AARA000322	steelblue	#4682b4
AARA000323	brown4	#8b4513
AARA000326	sienna3	#cd6839
AARA000327	purple	#800080
AARA000329	sienna3	#cd6839
AARA000330	sienna3	#cd6839
AARA000331	brown4	#8b4513
AARA000332	greenyellow	#adff2f
AARA000333	purple	#800080
AARA000334	sienna3	#cd6839
AARA000337	sienna3	#cd6839
AARA000340	yellow	#ffff00
AARA000344	sienna3	#cd6839
AARA000347	yellow	#ffff00
AARA000349	sienna3	#cd6839
AARA000350	yellow	#ffff00
AARA000352	yellowgreen	#9acd32
AARA000354	greenyellow	#adff2f
AARA000356	yellow	#ffff00
AARA000358	yellow	#ffff00
AARA000359	yellow	#ffff00
AARA000365	purple	#800080
AARA000366	sienna3	#cd6839
AARA000367	yellowgreen	#9acd32
AARA000368	lightgreen	#90ee90
AARA000379	purple	#800080
AARA000380	brown4	#8b4513
AARA000381	sienna3	#cd6839
AARA000383	brown4	#8b4513
AARA000385	purple	#800080
AARA000386	sienna3	#cd6839
AARA000387	sienna3	#cd6839
AARA000389	sienna3	#cd6839
AARA000397	sienna3	#cd6839
AARA000398	grey	Unknown
AARA000401	sienna3	#cd6839
AARA000402	sienna3	#cd6839
AARA000403	lightgreen	#90ee90
AARA000404	sienna3	#cd6839
AARA000405	purple	#800080
AARA000408	sienna3	#cd6839
AARA000413	yellow	#ffff00
AARA000418	sienna3	#cd6839
AARA000419	greenyellow	#adff2f
AARA000422	grey	Unknown
AARA000431	sienna3	#cd6839
AARA000433	sienna3	#cd6839
AARA000434	sienna3	#cd6839
AARA000435	sienna3	#cd6839
AARA000436	sienna3	#cd6839
AARA000437	pink	#ffc0cb
AARA000438	purple	#800080
AARA000439	purple	#800080
AARA000440	purple	#800080
AARA000441	yellow	#ffff00
AARA000443	brown4	#8b4513
AARA000444	sienna3	#cd6839
AARA000446	sienna3	#cd6839
AARA000447	purple	#800080
AARA000448	purple	#800080
AARA000450	yellow	#ffff00
AARA000452	brown4	#8b4513
AARA000454	yellowgreen	#9acd32
AARA000458	purple	#800080
AARA000459	purple	#800080
AARA000460	yellowgreen	#9acd32
AARA000461	yellow	#ffff00
AARA000462	sienna3	#cd6839
AARA000467	yellowgreen	#9acd32
AARA000468	sienna3	#cd6839
AARA000472	yellow	#ffff00
AARA000473	purple	#800080
AARA000474	sienna3	#cd6839
AARA000480	sienna3	#cd6839
AARA000481	sienna3	#cd6839
AARA000482	brown4	#8b4513
AARA000483	sienna3	#cd6839
AARA000485	sienna3	#cd6839
AARA000494	brown4	#8b4513
AARA000495	sienna3	#cd6839
AARA000499	sienna3	#cd6839
AARA000500	yellowgreen	#9acd32
AARA000506	yellowgreen	#9acd32
AARA000507	yellowgreen	#9acd32
AARA000508	skyblue3	#6ca6cd
AARA000512	purple	#800080
AARA000516	yellowgreen	#9acd32
AARA000517	yellowgreen	#9acd32
AARA000518	purple	#800080
AARA000527	sienna3	#cd6839
AARA000536	sienna3	#cd6839
AARA000538	sienna3	#cd6839
AARA000539	sienna3	#cd6839
AARA000541	purple	#800080
AARA000544	yellow	#ffff00
AARA000545	sienna3	#cd6839
AARA000546	sienna3	#cd6839
AARA000554	greenyellow	#adff2f
AARA000559	purple	#800080
AARA000560	purple	#800080
AARA000562	sienna3	#cd6839
AARA000563	pink	#ffc0cb
AARA000564	brown4	#8b4513
AARA000566	sienna3	#cd6839
AARA000567	sienna3	#cd6839
AARA000568	yellow	#ffff00
AARA000570	purple	#800080
AARA000571	purple	#800080
AARA000572	purple	#800080
AARA000576	purple	#800080
AARA000577	sienna3	#cd6839
AARA000578	yellowgreen	#9acd32
AARA000579	sienna3	#cd6839
AARA000580	purple	#800080
AARA000581	yellowgreen	#9acd32
AARA000582	purple	#800080
AARA000583	yellow	#ffff00
AARA000584	sienna3	#cd6839
AARA000585	pink	#ffc0cb
AARA000588	sienna3	#cd6839
AARA000595	pink	#ffc0cb
AARA000596	pink	#ffc0cb
AARA000597	pink	#ffc0cb
AARA000599	purple	#800080
AARA000600	sienna3	#cd6839
AARA000601	sienna3	#cd6839
AARA000604	sienna3	#cd6839
AARA000605	sienna3	#cd6839
AARA000609	sienna3	#cd6839
AARA000610	sienna3	#cd6839
AARA000620	sienna3	#cd6839
AARA000622	sienna3	#cd6839
AARA000623	grey	Unknown
AARA000624	yellowgreen	#9acd32
AARA000626	purple	#800080
AARA000627	sienna3	#cd6839
AARA000629	sienna3	#cd6839
AARA000630	sienna3	#cd6839
AARA000631	sienna3	#cd6839
AARA000634	purple	#800080
AARA000635	sienna3	#cd6839
AARA000637	sienna3	#cd6839
AARA000638	purple	#800080
AARA000640	sienna3	#cd6839
AARA000641	yellow	#ffff00
AARA000643	sienna3	#cd6839
AARA000645	sienna3	#cd6839
AARA000647	yellow	#ffff00
AARA000648	sienna3	#cd6839
AARA000650	sienna3	#cd6839
AARA000653	sienna3	#cd6839
AARA000657	sienna3	#cd6839
AARA000658	sienna3	#cd6839
AARA000660	yellow	#ffff00
AARA000665	yellowgreen	#9acd32
AARA000666	yellow	#ffff00
AARA000667	purple	#800080
AARA000668	sienna3	#cd6839
AARA000670	sienna3	#cd6839
AARA000671	yellow	#ffff00
AARA000672	sienna3	#cd6839
AARA000673	sienna3	#cd6839
AARA000674	sienna3	#cd6839
AARA000675	pink	#ffc0cb
AARA000677	sienna3	#cd6839
AARA000678	greenyellow	#adff2f
AARA000679	greenyellow	#adff2f
AARA000680	greenyellow	#adff2f
AARA000681	yellowgreen	#9acd32
AARA000682	purple	#800080
AARA000683	sienna3	#cd6839
AARA000684	yellow	#ffff00
AARA000687	sienna3	#cd6839
AARA000691	sienna3	#cd6839
AARA000693	sienna3	#cd6839
AARA000705	sienna3	#cd6839
AARA000707	purple	#800080
AARA000708	sienna3	#cd6839
AARA000722	sienna3	#cd6839
AARA000724	purple	#800080
AARA000725	yellowgreen	#9acd32
AARA000727	purple	#800080
AARA000730	sienna3	#cd6839
AARA000731	yellowgreen	#9acd32
AARA000735	purple	#800080
AARA000736	sienna3	#cd6839
AARA000739	sienna3	#cd6839
AARA000744	yellowgreen	#9acd32
AARA000745	sienna3	#cd6839
AARA000749	purple	#800080
AARA000750	sienna3	#cd6839
AARA000751	sienna3	#cd6839
AARA000753	sienna3	#cd6839
AARA000754	sienna3	#cd6839
AARA000755	brown4	#8b4513
AARA000762	sienna3	#cd6839
AARA000765	yellow	#ffff00
AARA000766	yellowgreen	#9acd32
AARA000767	yellowgreen	#9acd32
AARA000769	sienna3	#cd6839
AARA000770	grey	Unknown
AARA000773	purple	#800080
AARA000776	purple	#800080
AARA000777	purple	#800080
AARA000778	sienna3	#cd6839
AARA000780	yellowgreen	#9acd32
AARA000781	sienna3	#cd6839
AARA000782	yellow	#ffff00
AARA000787	sienna3	#cd6839
AARA000788	sienna3	#cd6839
AARA000789	brown4	#8b4513
AARA000790	brown4	#8b4513
AARA000791	orangered4	#8b2500
AARA000792	purple	#800080
AARA000793	brown4	#8b4513
AARA000794	sienna3	#cd6839
AARA000795	lightgreen	#90ee90
AARA000801	sienna3	#cd6839
AARA000802	brown4	#8b4513
AARA000805	yellow	#ffff00
AARA000806	yellowgreen	#9acd32
AARA000807	sienna3	#cd6839
AARA000810	brown4	#8b4513
AARA000815	greenyellow	#adff2f
AARA000816	sienna3	#cd6839
AARA000818	yellow	#ffff00
AARA000820	sienna3	#cd6839
AARA000821	yellow	#ffff00
AARA000824	purple	#800080
AARA000829	sienna3	#cd6839
AARA000833	yellowgreen	#9acd32
AARA000837	purple	#800080
AARA000838	sienna3	#cd6839
AARA000841	yellow	#ffff00
AARA000842	sienna3	#cd6839
AARA000843	yellowgreen	#9acd32
AARA000844	yellow	#ffff00
AARA000846	yellow	#ffff00
AARA000847	sienna3	#cd6839
AARA000849	yellowgreen	#9acd32
AARA000859	sienna3	#cd6839
AARA000863	sienna3	#cd6839
AARA000864	sienna3	#cd6839
AARA000866	sienna3	#cd6839
AARA000867	sienna3	#cd6839
AARA000874	yellowgreen	#9acd32
AARA000875	purple	#800080
AARA000882	yellowgreen	#9acd32
AARA000885	brown4	#8b4513
AARA000889	purple	#800080
AARA000891	purple	#800080
AARA000893	sienna3	#cd6839
AARA000894	sienna3	#cd6839
AARA000895	yellowgreen	#9acd32
AARA000900	sienna3	#cd6839
AARA000903	sienna3	#cd6839
AARA000905	sienna3	#cd6839
AARA000909	yellowgreen	#9acd32
AARA000910	brown4	#8b4513
AARA000914	sienna3	#cd6839
AARA000918	sienna3	#cd6839
AARA000921	grey	Unknown
AARA000923	purple	#800080
AARA000924	yellow	#ffff00
AARA000927	brown4	#8b4513
AARA000928	yellow	#ffff00
AARA000933	yellowgreen	#9acd32
AARA000935	sienna3	#cd6839
AARA000939	yellow	#ffff00
AARA000946	sienna3	#cd6839
AARA000949	yellow	#ffff00
AARA000950	pink	#ffc0cb
AARA000958	skyblue	#87ceeb
AARA000959	purple	#800080
AARA000960	lightgreen	#90ee90
AARA000963	yellow	#ffff00
AARA000964	sienna3	#cd6839
AARA000965	sienna3	#cd6839
AARA000968	sienna3	#cd6839
AARA000975	purple	#800080
AARA000977	sienna3	#cd6839
AARA000979	brown4	#8b4513
AARA000980	sienna3	#cd6839
AARA000981	sienna3	#cd6839
AARA000982	sienna3	#cd6839
AARA000983	sienna3	#cd6839
AARA000985	pink	#ffc0cb
AARA000986	brown4	#8b4513
AARA000987	sienna3	#cd6839
AARA000989	sienna3	#cd6839
AARA000995	sienna3	#cd6839
AARA000996	sienna3	#cd6839
AARA000997	purple	#800080
AARA000998	pink	#ffc0cb
AARA001001	sienna3	#cd6839
AARA001002	purple	#800080
AARA001003	purple	#800080
AARA001011	sienna3	#cd6839
AARA001012	sienna3	#cd6839
AARA001013	grey	Unknown
AARA001014	purple	#800080
AARA001017	sienna3	#cd6839
AARA001024	sienna3	#cd6839
AARA001026	sienna3	#cd6839
AARA001028	brown4	#8b4513
AARA001033	sienna3	#cd6839
AARA001034	yellow	#ffff00
AARA001036	sienna3	#cd6839
AARA001038	sienna3	#cd6839
AARA001040	sienna3	#cd6839
AARA001044	sienna3	#cd6839
AARA001045	brown4	#8b4513
AARA001046	sienna3	#cd6839
AARA001049	sienna3	#cd6839
AARA001051	sienna3	#cd6839
AARA001052	brown4	#8b4513
AARA001053	purple	#800080
AARA001056	purple	#800080
AARA001060	sienna3	#cd6839
AARA001062	purple	#800080
AARA001063	sienna3	#cd6839
AARA001065	sienna3	#cd6839
AARA001067	sienna3	#cd6839
AARA001069	sienna3	#cd6839
AARA001074	purple	#800080
AARA001079	grey	Unknown
AARA001080	yellow	#ffff00
AARA001081	purple	#800080
AARA001087	yellowgreen	#9acd32
AARA001089	sienna3	#cd6839
AARA001090	brown4	#8b4513
AARA001091	purple	#800080
AARA001092	purple	#800080
AARA001094	purple	#800080
AARA001095	sienna3	#cd6839
AARA001097	purple	#800080
AARA001099	sienna3	#cd6839
AARA001100	sienna3	#cd6839
AARA001106	sienna3	#cd6839
AARA001109	lightgreen	#90ee90
AARA001111	sienna3	#cd6839
AARA001114	brown4	#8b4513
AARA001116	sienna3	#cd6839
AARA001118	purple	#800080
AARA001119	purple	#800080
AARA001120	sienna3	#cd6839
AARA001121	brown4	#8b4513
AARA001122	sienna3	#cd6839
AARA001126	sienna3	#cd6839
AARA001127	sienna3	#cd6839
AARA001129	yellowgreen	#9acd32
AARA001130	purple	#800080
AARA001131	ivory	#fffff0
AARA001139	yellowgreen	#9acd32
AARA001140	brown4	#8b4513
AARA001142	sienna3	#cd6839
AARA001145	purple	#800080
AARA001146	purple	#800080
AARA001147	purple	#800080
AARA001148	brown4	#8b4513
AARA001150	sienna3	#cd6839
AARA001151	skyblue3	#6ca6cd
AARA001152	sienna3	#cd6839
AARA001153	sienna3	#cd6839
AARA001154	sienna3	#cd6839
AARA001157	sienna3	#cd6839
AARA001158	yellowgreen	#9acd32
AARA001159	sienna3	#cd6839
AARA001160	sienna3	#cd6839
AARA001163	yellow	#ffff00
AARA001164	sienna3	#cd6839
AARA001171	sienna3	#cd6839
AARA001172	yellow	#ffff00
AARA001179	sienna3	#cd6839
AARA001181	purple	#800080
AARA001183	purple	#800080
AARA001184	sienna3	#cd6839
AARA001186	sienna3	#cd6839
AARA001188	purple	#800080
AARA001189	purple	#800080
AARA001190	sienna3	#cd6839
AARA001191	sienna3	#cd6839
AARA001195	sienna3	#cd6839
AARA001197	sienna3	#cd6839
AARA001198	grey	Unknown
AARA001201	sienna3	#cd6839
AARA001203	sienna3	#cd6839
AARA001205	sienna3	#cd6839
AARA001209	sienna3	#cd6839
AARA001212	sienna3	#cd6839
AARA001213	purple	#800080
AARA001214	sienna3	#cd6839
AARA001216	skyblue	#87ceeb
AARA001217	brown4	#8b4513
AARA001218	purple	#800080
AARA001219	purple	#800080
AARA001224	sienna3	#cd6839
AARA001227	sienna3	#cd6839
AARA001234	sienna3	#cd6839
AARA001235	sienna3	#cd6839
AARA001236	sienna3	#cd6839
AARA001237	yellowgreen	#9acd32
AARA001238	sienna3	#cd6839
AARA001239	yellow	#ffff00
AARA001242	purple	#800080
AARA001243	sienna3	#cd6839
AARA001244	sienna3	#cd6839
AARA001245	skyblue3	#6ca6cd
AARA001246	sienna3	#cd6839
AARA001248	purple	#800080
AARA001254	sienna3	#cd6839
AARA001255	sienna3	#cd6839
AARA001257	greenyellow	#adff2f
AARA001259	sienna3	#cd6839
AARA001261	sienna3	#cd6839
AARA001262	yellowgreen	#9acd32
AARA001264	sienna3	#cd6839
AARA001265	pink	#ffc0cb
AARA001266	purple	#800080
AARA001268	sienna3	#cd6839
AARA001269	sienna3	#cd6839
AARA001270	sienna3	#cd6839
AARA001271	yellowgreen	#9acd32
AARA001272	purple	#800080
AARA001273	sienna3	#cd6839
AARA001274	yellow	#ffff00
AARA001276	sienna3	#cd6839
AARA001277	brown4	#8b4513
AARA001281	sienna3	#cd6839
AARA001282	sienna3	#cd6839
AARA001283	yellowgreen	#9acd32
AARA001284	yellowgreen	#9acd32
AARA001285	yellowgreen	#9acd32
AARA001286	purple	#800080
AARA001288	purple	#800080
AARA001289	lightgreen	#90ee90
AARA001294	sienna3	#cd6839
AARA001295	sienna3	#cd6839
AARA001296	purple	#800080
AARA001298	yellowgreen	#9acd32
AARA001301	skyblue3	#6ca6cd
AARA001302	brown4	#8b4513
AARA001306	sienna3	#cd6839
AARA001308	sienna3	#cd6839
AARA001309	sienna3	#cd6839
AARA001312	purple	#800080
AARA001313	yellowgreen	#9acd32
AARA001314	sienna3	#cd6839
AARA001315	sienna3	#cd6839
AARA001316	sienna3	#cd6839
AARA001319	skyblue	#87ceeb
AARA001320	yellow	#ffff00
AARA001325	purple	#800080
AARA001333	sienna3	#cd6839
AARA001334	sienna3	#cd6839
AARA001335	sienna3	#cd6839
AARA001340	pink	#ffc0cb
AARA001344	sienna3	#cd6839
AARA001346	sienna3	#cd6839
AARA001347	sienna3	#cd6839
AARA001348	yellowgreen	#9acd32
AARA001349	yellowgreen	#9acd32
AARA001350	steelblue	#4682b4
AARA001355	sienna3	#cd6839
AARA001357	sienna3	#cd6839
AARA001359	sienna3	#cd6839
AARA001367	greenyellow	#adff2f
AARA001369	pink	#ffc0cb
AARA001370	darkmagenta	#8b008b
AARA001374	sienna3	#cd6839
AARA001375	yellowgreen	#9acd32
AARA001379	darkmagenta	#8b008b
AARA001381	sienna3	#cd6839
AARA001382	brown4	#8b4513
AARA001383	yellow	#ffff00
AARA001390	yellow	#ffff00
AARA001391	grey	Unknown
AARA001393	purple	#800080
AARA001394	purple	#800080
AARA001395	yellow	#ffff00
AARA001403	sienna3	#cd6839
AARA001405	purple	#800080
AARA001409	yellow	#ffff00
AARA001411	purple	#800080
AARA001412	purple	#800080
AARA001413	sienna3	#cd6839
AARA001414	sienna3	#cd6839
AARA001415	yellowgreen	#9acd32
AARA001416	brown4	#8b4513
AARA001417	sienna3	#cd6839
AARA001421	yellowgreen	#9acd32
AARA001422	sienna3	#cd6839
AARA001424	sienna3	#cd6839
AARA001429	yellow	#ffff00
AARA001430	sienna3	#cd6839
AARA001431	purple	#800080
AARA001439	sienna3	#cd6839
AARA001441	steelblue	#4682b4
AARA001442	sienna3	#cd6839
AARA001443	sienna3	#cd6839
AARA001444	sienna3	#cd6839
AARA001449	sienna3	#cd6839
AARA001453	yellowgreen	#9acd32
AARA001454	yellowgreen	#9acd32
AARA001456	purple	#800080
AARA001457	sienna3	#cd6839
AARA001458	purple	#800080
AARA001459	purple	#800080
AARA001460	yellowgreen	#9acd32
AARA001462	purple	#800080
AARA001463	purple	#800080
AARA001464	purple	#800080
AARA001465	purple	#800080
AARA001466	pink	#ffc0cb
AARA001467	sienna3	#cd6839
AARA001469	sienna3	#cd6839
AARA001479	sienna3	#cd6839
AARA001482	sienna3	#cd6839
AARA001483	yellowgreen	#9acd32
AARA001484	greenyellow	#adff2f
AARA001485	sienna3	#cd6839
AARA001488	sienna3	#cd6839
AARA001489	yellow	#ffff00
AARA001493	sienna3	#cd6839
AARA001494	sienna3	#cd6839
AARA001495	yellow	#ffff00
AARA001497	sienna3	#cd6839
AARA001498	sienna3	#cd6839
AARA001503	yellowgreen	#9acd32
AARA001509	sienna3	#cd6839
AARA001521	sienna3	#cd6839
AARA001523	sienna3	#cd6839
AARA001524	sienna3	#cd6839
AARA001525	sienna3	#cd6839
AARA001527	sienna3	#cd6839
AARA001530	sienna3	#cd6839
AARA001533	sienna3	#cd6839
AARA001535	sienna3	#cd6839
AARA001538	sienna3	#cd6839
AARA001547	yellow	#ffff00
AARA001548	sienna3	#cd6839
AARA001549	yellow	#ffff00
AARA001557	purple	#800080
AARA001558	yellow	#ffff00
AARA001559	sienna3	#cd6839
AARA001560	sienna3	#cd6839
AARA001561	sienna3	#cd6839
AARA001562	purple	#800080
AARA001563	sienna3	#cd6839
AARA001565	sienna3	#cd6839
AARA001566	sienna3	#cd6839
AARA001567	purple	#800080
AARA001569	purple	#800080
AARA001572	sienna3	#cd6839
AARA001573	sienna3	#cd6839
AARA001574	purple	#800080
AARA001575	purple	#800080
AARA001576	sienna3	#cd6839
AARA001579	yellow	#ffff00
AARA001580	yellow	#ffff00
AARA001583	yellow	#ffff00
AARA001584	yellow	#ffff00
AARA001585	yellow	#ffff00
AARA001586	yellow	#ffff00
AARA001587	greenyellow	#adff2f
AARA001590	yellow	#ffff00
AARA001591	sienna3	#cd6839
AARA001604	yellow	#ffff00
AARA001605	sienna3	#cd6839
AARA001606	yellow	#ffff00
AARA001607	yellowgreen	#9acd32
AARA001608	yellow	#ffff00
AARA001609	sienna3	#cd6839
AARA001612	sienna3	#cd6839
AARA001615	yellowgreen	#9acd32
AARA001619	sienna3	#cd6839
AARA001623	yellowgreen	#9acd32
AARA001624	greenyellow	#adff2f
AARA001625	greenyellow	#adff2f
AARA001627	yellowgreen	#9acd32
AARA001628	greenyellow	#adff2f
AARA001629	sienna3	#cd6839
AARA001630	yellow	#ffff00
AARA001631	sienna3	#cd6839
AARA001634	sienna3	#cd6839
AARA001637	yellow	#ffff00
AARA001638	purple	#800080
AARA001648	sienna3	#cd6839
AARA001649	sienna3	#cd6839
AARA001652	sienna3	#cd6839
AARA001653	purple	#800080
AARA001655	purple	#800080
AARA001656	purple	#800080
AARA001657	purple	#800080
AARA001658	sienna3	#cd6839
AARA001662	sienna3	#cd6839
AARA001667	yellow	#ffff00
AARA001669	sienna3	#cd6839
AARA001670	darkmagenta	#8b008b
AARA001671	sienna3	#cd6839
AARA001673	sienna3	#cd6839
AARA001678	sienna3	#cd6839
AARA001679	sienna3	#cd6839
AARA001683	sienna3	#cd6839
AARA001685	purple	#800080
AARA001686	yellowgreen	#9acd32
AARA001687	yellow	#ffff00
AARA001688	sienna3	#cd6839
AARA001689	brown4	#8b4513
AARA001690	yellowgreen	#9acd32
AARA001691	sienna3	#cd6839
AARA001693	sienna3	#cd6839
AARA001695	sienna3	#cd6839
AARA001697	purple	#800080
AARA001698	sienna3	#cd6839
AARA001700	greenyellow	#adff2f
AARA001701	yellow	#ffff00
AARA001702	yellow	#ffff00
AARA001706	sienna3	#cd6839
AARA001707	yellow	#ffff00
AARA001708	sienna3	#cd6839
AARA001709	yellow	#ffff00
AARA001710	sienna3	#cd6839
AARA001711	sienna3	#cd6839
AARA001712	sienna3	#cd6839
AARA001713	sienna3	#cd6839
AARA001714	lightgreen	#90ee90
AARA001718	sienna3	#cd6839
AARA001721	purple	#800080
AARA001728	purple	#800080
AARA001729	sienna3	#cd6839
AARA001733	sienna3	#cd6839
AARA001735	sienna3	#cd6839
AARA001736	greenyellow	#adff2f
AARA001737	brown4	#8b4513
AARA001738	sienna3	#cd6839
AARA001740	purple	#800080
AARA001741	yellow	#ffff00
AARA001745	pink	#ffc0cb
AARA001747	purple	#800080
AARA001748	brown4	#8b4513
AARA001754	purple	#800080
AARA001755	yellowgreen	#9acd32
AARA001760	sienna3	#cd6839
AARA001761	purple	#800080
AARA001762	sienna3	#cd6839
AARA001763	brown4	#8b4513
AARA001764	sienna3	#cd6839
AARA001766	sienna3	#cd6839
AARA001769	purple	#800080
AARA001770	sienna3	#cd6839
AARA001771	sienna3	#cd6839
AARA001772	sienna3	#cd6839
AARA001775	yellow	#ffff00
AARA001779	brown4	#8b4513
AARA001780	purple	#800080
AARA001781	sienna3	#cd6839
AARA001782	sienna3	#cd6839
AARA001783	yellow	#ffff00
AARA001787	yellow	#ffff00
AARA001789	yellowgreen	#9acd32
AARA001792	pink	#ffc0cb
AARA001794	yellow	#ffff00
AARA001797	sienna3	#cd6839
AARA001800	sienna3	#cd6839
AARA001807	sienna3	#cd6839
AARA001814	yellowgreen	#9acd32
AARA001816	sienna3	#cd6839
AARA001817	yellow	#ffff00
AARA001819	sienna3	#cd6839
AARA001820	sienna3	#cd6839
AARA001822	steelblue	#4682b4
AARA001823	purple	#800080
AARA001825	brown4	#8b4513
AARA001834	steelblue	#4682b4
AARA001835	purple	#800080
AARA001836	brown4	#8b4513
AARA001837	yellowgreen	#9acd32
AARA001843	yellowgreen	#9acd32
AARA001844	sienna3	#cd6839
AARA001848	yellow	#ffff00
AARA001849	greenyellow	#adff2f
AARA001850	sienna3	#cd6839
AARA001851	sienna3	#cd6839
AARA001853	sienna3	#cd6839
AARA001854	sienna3	#cd6839
AARA001856	sienna3	#cd6839
AARA001860	yellowgreen	#9acd32
AARA001864	sienna3	#cd6839
AARA001869	purple	#800080
AARA001871	sienna3	#cd6839
AARA001872	yellowgreen	#9acd32
AARA001873	sienna3	#cd6839
AARA001877	sienna3	#cd6839
AARA001878	sienna3	#cd6839
AARA001879	brown4	#8b4513
AARA001880	sienna3	#cd6839
AARA001883	pink	#ffc0cb
AARA001884	sienna3	#cd6839
AARA001891	sienna3	#cd6839
AARA001892	brown4	#8b4513
AARA001895	sienna3	#cd6839
AARA001896	sienna3	#cd6839
AARA001897	purple	#800080
AARA001899	purple	#800080
AARA001901	sienna3	#cd6839
AARA001902	purple	#800080
AARA001903	brown4	#8b4513
AARA001904	sienna3	#cd6839
AARA001905	sienna3	#cd6839
AARA001908	brown4	#8b4513
AARA001909	purple	#800080
AARA001910	yellowgreen	#9acd32
AARA001917	sienna3	#cd6839
AARA001918	skyblue3	#6ca6cd
AARA001919	yellowgreen	#9acd32
AARA001920	pink	#ffc0cb
AARA001921	yellowgreen	#9acd32
AARA001923	purple	#800080
AARA001924	sienna3	#cd6839
AARA001927	sienna3	#cd6839
AARA001928	sienna3	#cd6839
AARA001929	purple	#800080
AARA001934	yellow	#ffff00
AARA001936	purple	#800080
AARA001943	yellow	#ffff00
AARA001946	sienna3	#cd6839
AARA001951	yellowgreen	#9acd32
AARA001952	brown4	#8b4513
AARA001953	sienna3	#cd6839
AARA001954	sienna3	#cd6839
AARA001956	sienna3	#cd6839
AARA001959	sienna3	#cd6839
AARA001961	grey	Unknown
AARA001962	yellowgreen	#9acd32
AARA001964	yellowgreen	#9acd32
AARA001965	grey	Unknown
AARA001969	yellow	#ffff00
AARA001970	yellow	#ffff00
AARA001971	purple	#800080
AARA001973	sienna3	#cd6839
AARA001976	sienna3	#cd6839
AARA001977	sienna3	#cd6839
AARA001979	sienna3	#cd6839
AARA001980	sienna3	#cd6839
AARA001981	lightgreen	#90ee90
AARA001983	yellowgreen	#9acd32
AARA001985	purple	#800080
AARA001986	brown4	#8b4513
AARA001991	sienna3	#cd6839
AARA001993	yellowgreen	#9acd32
AARA001995	sienna3	#cd6839
AARA001996	sienna3	#cd6839
AARA001999	yellow	#ffff00
AARA002002	brown4	#8b4513
AARA002005	sienna3	#cd6839
AARA002006	sienna3	#cd6839
AARA002010	sienna3	#cd6839
AARA002012	sienna3	#cd6839
AARA002016	yellowgreen	#9acd32
AARA002017	purple	#800080
AARA002019	yellow	#ffff00
AARA002020	yellow	#ffff00
AARA002021	yellowgreen	#9acd32
AARA002028	yellowgreen	#9acd32
AARA002029	sienna3	#cd6839
AARA002030	sienna3	#cd6839
AARA002034	greenyellow	#adff2f
AARA002035	sienna3	#cd6839
AARA002038	sienna3	#cd6839
AARA002039	sienna3	#cd6839
AARA002043	sienna3	#cd6839
AARA002044	sienna3	#cd6839
AARA002046	yellow	#ffff00
AARA002054	sienna3	#cd6839
AARA002057	purple	#800080
AARA002058	yellowgreen	#9acd32
AARA002063	skyblue	#87ceeb
AARA002064	sienna3	#cd6839
AARA002065	purple	#800080
AARA002066	grey	Unknown
AARA002067	sienna3	#cd6839
AARA002073	yellow	#ffff00
AARA002074	sienna3	#cd6839
AARA002077	lightgreen	#90ee90
AARA002078	purple	#800080
AARA002079	sienna3	#cd6839
AARA002080	sienna3	#cd6839
AARA002081	darkmagenta	#8b008b
AARA002082	grey	Unknown
AARA002084	yellow	#ffff00
AARA002087	yellow	#ffff00
AARA002088	yellowgreen	#9acd32
AARA002095	sienna3	#cd6839
AARA002096	sienna3	#cd6839
AARA002097	pink	#ffc0cb
AARA002104	purple	#800080
AARA002107	sienna3	#cd6839
AARA002121	yellowgreen	#9acd32
AARA002126	sienna3	#cd6839
AARA002128	sienna3	#cd6839
AARA002130	yellowgreen	#9acd32
AARA002131	grey	Unknown
AARA002132	grey	Unknown
AARA002135	sienna3	#cd6839
AARA002138	sienna3	#cd6839
AARA002146	sienna3	#cd6839
AARA002147	yellow	#ffff00
AARA002150	sienna3	#cd6839
AARA002151	sienna3	#cd6839
AARA002153	yellowgreen	#9acd32
AARA002155	yellowgreen	#9acd32
AARA002158	sienna3	#cd6839
AARA002160	sienna3	#cd6839
AARA002161	brown4	#8b4513
AARA002162	sienna3	#cd6839
AARA002163	sienna3	#cd6839
AARA002166	purple	#800080
AARA002169	pink	#ffc0cb
AARA002171	pink	#ffc0cb
AARA002172	purple	#800080
AARA002174	sienna3	#cd6839
AARA002176	purple	#800080
AARA002180	sienna3	#cd6839
AARA002181	yellowgreen	#9acd32
AARA002182	brown4	#8b4513
AARA002183	sienna3	#cd6839
AARA002187	purple	#800080
AARA002191	sienna3	#cd6839
AARA002192	yellowgreen	#9acd32
AARA002193	sienna3	#cd6839
AARA002194	sienna3	#cd6839
AARA002196	yellowgreen	#9acd32
AARA002199	grey	Unknown
AARA002202	sienna3	#cd6839
AARA002206	purple	#800080
AARA002209	sienna3	#cd6839
AARA002211	sienna3	#cd6839
AARA002224	sienna3	#cd6839
AARA002231	lightgreen	#90ee90
AARA002234	yellow	#ffff00
AARA002235	sienna3	#cd6839
AARA002237	sienna3	#cd6839
AARA002238	sienna3	#cd6839
AARA002241	yellowgreen	#9acd32
AARA002246	sienna3	#cd6839
AARA002248	sienna3	#cd6839
AARA002255	sienna3	#cd6839
AARA002256	sienna3	#cd6839
AARA002257	sienna3	#cd6839
AARA002258	sienna3	#cd6839
AARA002259	sienna3	#cd6839
AARA002262	yellowgreen	#9acd32
AARA002263	yellowgreen	#9acd32
AARA002265	sienna3	#cd6839
AARA002266	yellowgreen	#9acd32
AARA002267	sienna3	#cd6839
AARA002270	sienna3	#cd6839
AARA002273	yellowgreen	#9acd32
AARA002276	yellow	#ffff00
AARA002278	sienna3	#cd6839
AARA002279	sienna3	#cd6839
AARA002280	purple	#800080
AARA002281	yellowgreen	#9acd32
AARA002285	sienna3	#cd6839
AARA002289	purple	#800080
AARA002295	sienna3	#cd6839
AARA002298	sienna3	#cd6839
AARA002301	sienna3	#cd6839
AARA002302	brown4	#8b4513
AARA002305	yellow	#ffff00
AARA002306	brown4	#8b4513
AARA002307	yellowgreen	#9acd32
AARA002310	sienna3	#cd6839
AARA002311	sienna3	#cd6839
AARA002313	sienna3	#cd6839
AARA002322	yellow	#ffff00
AARA002325	sienna3	#cd6839
AARA002329	sienna3	#cd6839
AARA002332	brown4	#8b4513
AARA002339	sienna3	#cd6839
AARA002340	greenyellow	#adff2f
AARA002341	sienna3	#cd6839
AARA002342	sienna3	#cd6839
AARA002343	sienna3	#cd6839
AARA002344	sienna3	#cd6839
AARA002348	sienna3	#cd6839
AARA002354	yellowgreen	#9acd32
AARA002355	purple	#800080
AARA002356	purple	#800080
AARA002357	yellow	#ffff00
AARA002358	sienna3	#cd6839
AARA002362	yellowgreen	#9acd32
AARA002363	sienna3	#cd6839
AARA002364	yellowgreen	#9acd32
AARA002365	sienna3	#cd6839
AARA002366	sienna3	#cd6839
AARA002367	sienna3	#cd6839
AARA002368	yellow	#ffff00
AARA002373	sienna3	#cd6839
AARA002374	yellow	#ffff00
AARA002375	sienna3	#cd6839
AARA002377	sienna3	#cd6839
AARA002382	sienna3	#cd6839
AARA002383	sienna3	#cd6839
AARA002384	brown4	#8b4513
AARA002390	yellow	#ffff00
AARA002392	yellowgreen	#9acd32
AARA002393	sienna3	#cd6839
AARA002394	purple	#800080
AARA002395	purple	#800080
AARA002396	yellow	#ffff00
AARA002397	sienna3	#cd6839
AARA002400	purple	#800080
AARA002401	sienna3	#cd6839
AARA002402	sienna3	#cd6839
AARA002404	purple	#800080
AARA002406	yellow	#ffff00
AARA002407	sienna3	#cd6839
AARA002408	purple	#800080
AARA002414	sienna3	#cd6839
AARA002415	yellow	#ffff00
AARA002421	sienna3	#cd6839
AARA002422	yellowgreen	#9acd32
AARA002424	yellowgreen	#9acd32
AARA002428	brown4	#8b4513
AARA002433	sienna3	#cd6839
AARA002438	sienna3	#cd6839
AARA002440	skyblue3	#6ca6cd
AARA002441	sienna3	#cd6839
AARA002443	purple	#800080
AARA002447	yellow	#ffff00
AARA002449	sienna3	#cd6839
AARA002454	sienna3	#cd6839
AARA002461	sienna3	#cd6839
AARA002465	yellow	#ffff00
AARA002466	yellowgreen	#9acd32
AARA002467	pink	#ffc0cb
AARA002468	purple	#800080
AARA002469	sienna3	#cd6839
AARA002470	sienna3	#cd6839
AARA002472	sienna3	#cd6839
AARA002480	grey	Unknown
AARA002482	yellow	#ffff00
AARA002483	yellow	#ffff00
AARA002484	yellow	#ffff00
AARA002489	yellow	#ffff00
AARA002490	yellow	#ffff00
AARA002491	yellow	#ffff00
AARA002495	yellowgreen	#9acd32
AARA002496	sienna3	#cd6839
AARA002497	yellow	#ffff00
AARA002498	yellow	#ffff00
AARA002499	yellow	#ffff00
AARA002502	yellow	#ffff00
AARA002507	sienna3	#cd6839
AARA002513	purple	#800080
AARA002516	sienna3	#cd6839
AARA002517	sienna3	#cd6839
AARA002518	steelblue	#4682b4
AARA002519	sienna3	#cd6839
AARA002523	pink	#ffc0cb
AARA002525	yellowgreen	#9acd32
AARA002526	yellow	#ffff00
AARA002527	sienna3	#cd6839
AARA002528	sienna3	#cd6839
AARA002529	yellowgreen	#9acd32
AARA002534	sienna3	#cd6839
AARA002536	sienna3	#cd6839
AARA002537	yellow	#ffff00
AARA002538	sienna3	#cd6839
AARA002539	brown4	#8b4513
AARA002540	sienna3	#cd6839
AARA002543	sienna3	#cd6839
AARA002544	brown4	#8b4513
AARA002545	sienna3	#cd6839
AARA002550	purple	#800080
AARA002551	pink	#ffc0cb
AARA002554	yellowgreen	#9acd32
AARA002557	yellowgreen	#9acd32
AARA002558	purple	#800080
AARA002559	yellowgreen	#9acd32
AARA002561	purple	#800080
AARA002562	yellow	#ffff00
AARA002563	sienna3	#cd6839
AARA002566	yellow	#ffff00
AARA002567	sienna3	#cd6839
AARA002568	sienna3	#cd6839
AARA002569	lightgreen	#90ee90
AARA002571	sienna3	#cd6839
AARA002572	sienna3	#cd6839
AARA002573	sienna3	#cd6839
AARA002574	sienna3	#cd6839
AARA002575	yellowgreen	#9acd32
AARA002576	sienna3	#cd6839
AARA002583	sienna3	#cd6839
AARA002586	sienna3	#cd6839
AARA002587	yellowgreen	#9acd32
AARA002589	sienna3	#cd6839
AARA002592	sienna3	#cd6839
AARA002593	sienna3	#cd6839
AARA002594	yellowgreen	#9acd32
AARA002595	sienna3	#cd6839
AARA002598	skyblue3	#6ca6cd
AARA002599	purple	#800080
AARA002600	brown4	#8b4513
AARA002603	sienna3	#cd6839
AARA002605	sienna3	#cd6839
AARA002609	purple	#800080
AARA002610	purple	#800080
AARA002611	purple	#800080
AARA002612	yellowgreen	#9acd32
AARA002613	yellowgreen	#9acd32
AARA002614	purple	#800080
AARA002615	sienna3	#cd6839
AARA002617	sienna3	#cd6839
AARA002618	pink	#ffc0cb
AARA002619	sienna3	#cd6839
AARA002620	purple	#800080
AARA002626	sienna3	#cd6839
AARA002627	skyblue3	#6ca6cd
AARA002629	steelblue	#4682b4
AARA002631	yellowgreen	#9acd32
AARA002633	yellow	#ffff00
AARA002634	greenyellow	#adff2f
AARA002635	yellow	#ffff00
AARA002636	yellow	#ffff00
AARA002638	sienna3	#cd6839
AARA002641	sienna3	#cd6839
AARA002642	sienna3	#cd6839
AARA002649	sienna3	#cd6839
AARA002653	sienna3	#cd6839
AARA002654	sienna3	#cd6839
AARA002655	sienna3	#cd6839
AARA002656	sienna3	#cd6839
AARA002658	purple	#800080
AARA002659	sienna3	#cd6839
AARA002660	yellowgreen	#9acd32
AARA002661	skyblue3	#6ca6cd
AARA002663	yellow	#ffff00
AARA002664	yellow	#ffff00
AARA002666	sienna3	#cd6839
AARA002670	sienna3	#cd6839
AARA002672	sienna3	#cd6839
AARA002675	yellowgreen	#9acd32
AARA002676	yellowgreen	#9acd32
AARA002699	sienna3	#cd6839
AARA002701	pink	#ffc0cb
AARA002703	yellowgreen	#9acd32
AARA002704	greenyellow	#adff2f
AARA002706	yellow	#ffff00
AARA002707	sienna3	#cd6839
AARA002709	yellowgreen	#9acd32
AARA002710	purple	#800080
AARA002711	sienna3	#cd6839
AARA002713	brown4	#8b4513
AARA002718	sienna3	#cd6839
AARA002719	grey	Unknown
AARA002720	sienna3	#cd6839
AARA002721	yellowgreen	#9acd32
AARA002722	yellow	#ffff00
AARA002723	pink	#ffc0cb
AARA002728	sienna3	#cd6839
AARA002729	yellowgreen	#9acd32
AARA002730	yellowgreen	#9acd32
AARA002732	yellow	#ffff00
AARA002736	mediumpurple3	#7b68ee
AARA002737	purple	#800080
AARA002738	sienna3	#cd6839
AARA002741	sienna3	#cd6839
AARA002742	sienna3	#cd6839
AARA002744	sienna3	#cd6839
AARA002745	sienna3	#cd6839
AARA002747	sienna3	#cd6839
AARA002748	yellowgreen	#9acd32
AARA002753	brown4	#8b4513
AARA002757	sienna3	#cd6839
AARA002758	sienna3	#cd6839
AARA002759	purple	#800080
AARA002760	sienna3	#cd6839
AARA002761	sienna3	#cd6839
AARA002762	sienna3	#cd6839
AARA002764	yellow	#ffff00
AARA002765	sienna3	#cd6839
AARA002767	purple	#800080
AARA002768	purple	#800080
AARA002769	purple	#800080
AARA002770	purple	#800080
AARA002772	sienna3	#cd6839
AARA002773	yellowgreen	#9acd32
AARA002775	sienna3	#cd6839
AARA002777	sienna3	#cd6839
AARA002778	sienna3	#cd6839
AARA002779	purple	#800080
AARA002780	purple	#800080
AARA002786	sienna3	#cd6839
AARA002787	sienna3	#cd6839
AARA002789	brown4	#8b4513
AARA002790	yellowgreen	#9acd32
AARA002793	pink	#ffc0cb
AARA002797	sienna3	#cd6839
AARA002798	yellow	#ffff00
AARA002800	purple	#800080
AARA002803	yellowgreen	#9acd32
AARA002804	sienna3	#cd6839
AARA002805	brown4	#8b4513
AARA002806	darkmagenta	#8b008b
AARA002808	sienna3	#cd6839
AARA002810	yellowgreen	#9acd32
AARA002815	sienna3	#cd6839
AARA002816	sienna3	#cd6839
AARA002821	yellowgreen	#9acd32
AARA002823	sienna3	#cd6839
AARA002824	sienna3	#cd6839
AARA002825	sienna3	#cd6839
AARA002828	sienna3	#cd6839
AARA002829	purple	#800080
AARA002830	purple	#800080
AARA002832	sienna3	#cd6839
AARA002834	greenyellow	#adff2f
AARA002835	yellow	#ffff00
AARA002836	sienna3	#cd6839
AARA002839	sienna3	#cd6839
AARA002841	grey	Unknown
AARA002842	sienna3	#cd6839
AARA002843	sienna3	#cd6839
AARA002845	yellow	#ffff00
AARA002846	purple	#800080
AARA002847	sienna3	#cd6839
AARA002851	sienna3	#cd6839
AARA002852	sienna3	#cd6839
AARA002853	brown4	#8b4513
AARA002854	yellowgreen	#9acd32
AARA002857	sienna3	#cd6839
AARA002859	sienna3	#cd6839
AARA002862	sienna3	#cd6839
AARA002863	sienna3	#cd6839
AARA002864	yellowgreen	#9acd32
AARA002872	sienna3	#cd6839
AARA002873	brown4	#8b4513
AARA002875	sienna3	#cd6839
AARA002876	brown4	#8b4513
AARA002877	purple	#800080
AARA002879	sienna3	#cd6839
AARA002880	yellow	#ffff00
AARA002881	yellow	#ffff00
AARA002890	greenyellow	#adff2f
AARA002894	purple	#800080
AARA002896	sienna3	#cd6839
AARA002900	purple	#800080
AARA002901	sienna3	#cd6839
AARA002902	sienna3	#cd6839
AARA002903	sienna3	#cd6839
AARA002904	sienna3	#cd6839
AARA002910	purple	#800080
AARA002911	yellow	#ffff00
AARA002914	purple	#800080
AARA002919	purple	#800080
AARA002920	greenyellow	#adff2f
AARA002921	sienna3	#cd6839
AARA002922	sienna3	#cd6839
AARA002926	sienna3	#cd6839
AARA002927	sienna3	#cd6839
AARA002928	sienna3	#cd6839
AARA002932	purple	#800080
AARA002933	sienna3	#cd6839
AARA002934	sienna3	#cd6839
AARA002936	darkorange2	#ff7f00
AARA002937	yellowgreen	#9acd32
AARA002939	brown4	#8b4513
AARA002944	sienna3	#cd6839
AARA002947	greenyellow	#adff2f
AARA002949	sienna3	#cd6839
AARA002953	grey	Unknown
AARA002956	sienna3	#cd6839
AARA002957	yellow	#ffff00
AARA002958	sienna3	#cd6839
AARA002960	yellow	#ffff00
AARA002967	purple	#800080
AARA002970	sienna3	#cd6839
AARA002972	sienna3	#cd6839
AARA002974	sienna3	#cd6839
AARA002976	yellowgreen	#9acd32
AARA002980	yellow	#ffff00
AARA002981	pink	#ffc0cb
AARA002983	yellow	#ffff00
AARA002986	yellowgreen	#9acd32
AARA002989	sienna3	#cd6839
AARA002990	yellow	#ffff00
AARA002991	purple	#800080
AARA002993	sienna3	#cd6839
AARA002994	brown4	#8b4513
AARA002998	yellowgreen	#9acd32
AARA003000	sienna3	#cd6839
AARA003001	sienna3	#cd6839
AARA003004	sienna3	#cd6839
AARA003006	sienna3	#cd6839
AARA003007	sienna3	#cd6839
AARA003008	sienna3	#cd6839
AARA003010	sienna3	#cd6839
AARA003020	sienna3	#cd6839
AARA003021	yellowgreen	#9acd32
AARA003023	purple	#800080
AARA003025	sienna3	#cd6839
AARA003026	purple	#800080
AARA003027	pink	#ffc0cb
AARA003028	yellowgreen	#9acd32
AARA003029	yellowgreen	#9acd32
AARA003030	yellow	#ffff00
AARA003031	sienna3	#cd6839
AARA003037	sienna3	#cd6839
AARA003039	sienna3	#cd6839
AARA003044	yellowgreen	#9acd32
AARA003045	sienna3	#cd6839
AARA003046	grey	Unknown
AARA003049	sienna3	#cd6839
AARA003051	sienna3	#cd6839
AARA003052	yellowgreen	#9acd32
AARA003058	sienna3	#cd6839
AARA003059	sienna3	#cd6839
AARA003061	yellowgreen	#9acd32
AARA003063	yellow	#ffff00
AARA003064	yellow	#ffff00
AARA003065	sienna3	#cd6839
AARA003066	yellowgreen	#9acd32
AARA003068	sienna3	#cd6839
AARA003071	sienna3	#cd6839
AARA003073	yellow	#ffff00
AARA003074	yellow	#ffff00
AARA003075	yellow	#ffff00
AARA003076	yellow	#ffff00
AARA003077	yellow	#ffff00
AARA003079	yellow	#ffff00
AARA003080	yellow	#ffff00
AARA003087	sienna3	#cd6839
AARA003089	sienna3	#cd6839
AARA003090	yellowgreen	#9acd32
AARA003092	sienna3	#cd6839
AARA003093	sienna3	#cd6839
AARA003095	purple	#800080
AARA003096	sienna3	#cd6839
AARA003097	yellow	#ffff00
AARA003098	sienna3	#cd6839
AARA003099	lightgreen	#90ee90
AARA003100	yellow	#ffff00
AARA003101	sienna3	#cd6839
AARA003102	yellow	#ffff00
AARA003103	purple	#800080
AARA003104	lightgreen	#90ee90
AARA003107	sienna3	#cd6839
AARA003111	steelblue	#4682b4
AARA003114	yellowgreen	#9acd32
AARA003115	yellowgreen	#9acd32
AARA003116	brown4	#8b4513
AARA003119	sienna3	#cd6839
AARA003124	yellow	#ffff00
AARA003125	yellow	#ffff00
AARA003127	yellowgreen	#9acd32
AARA003128	sienna3	#cd6839
AARA003129	yellow	#ffff00
AARA003130	sienna3	#cd6839
AARA003134	yellow	#ffff00
AARA003135	sienna3	#cd6839
AARA003136	yellowgreen	#9acd32
AARA003139	yellow	#ffff00
AARA003140	yellowgreen	#9acd32
AARA003142	purple	#800080
AARA003143	yellowgreen	#9acd32
AARA003144	yellowgreen	#9acd32
AARA003146	orangered4	#8b2500
AARA003150	yellow	#ffff00
AARA003151	brown4	#8b4513
AARA003152	sienna3	#cd6839
AARA003154	sienna3	#cd6839
AARA003159	yellow	#ffff00
AARA003160	sienna3	#cd6839
AARA003164	greenyellow	#adff2f
AARA003172	purple	#800080
AARA003173	sienna3	#cd6839
AARA003174	sienna3	#cd6839
AARA003177	purple	#800080
AARA003178	sienna3	#cd6839
AARA003179	yellow	#ffff00
AARA003182	yellowgreen	#9acd32
AARA003183	greenyellow	#adff2f
AARA003186	yellow	#ffff00
AARA003187	yellowgreen	#9acd32
AARA003189	purple	#800080
AARA003191	purple	#800080
AARA003192	pink	#ffc0cb
AARA003193	yellowgreen	#9acd32
AARA003199	purple	#800080
AARA003201	sienna3	#cd6839
AARA003202	sienna3	#cd6839
AARA003203	yellow	#ffff00
AARA003205	yellowgreen	#9acd32
AARA003206	sienna3	#cd6839
AARA003208	sienna3	#cd6839
AARA003210	sienna3	#cd6839
AARA003212	yellowgreen	#9acd32
AARA003215	brown4	#8b4513
AARA003217	brown4	#8b4513
AARA003222	greenyellow	#adff2f
AARA003225	sienna3	#cd6839
AARA003228	sienna3	#cd6839
AARA003229	steelblue	#4682b4
AARA003234	orangered4	#8b2500
AARA003237	sienna3	#cd6839
AARA003239	yellowgreen	#9acd32
AARA003243	yellowgreen	#9acd32
AARA003246	yellow	#ffff00
AARA003247	sienna3	#cd6839
AARA003250	sienna3	#cd6839
AARA003252	sienna3	#cd6839
AARA003254	brown4	#8b4513
AARA003255	sienna3	#cd6839
AARA003256	purple	#800080
AARA003257	sienna3	#cd6839
AARA003258	sienna3	#cd6839
AARA003259	sienna3	#cd6839
AARA003262	sienna3	#cd6839
AARA003263	yellowgreen	#9acd32
AARA003264	sienna3	#cd6839
AARA003265	grey	Unknown
AARA003270	sienna3	#cd6839
AARA003277	purple	#800080
AARA003278	sienna3	#cd6839
AARA003279	yellowgreen	#9acd32
AARA003280	yellowgreen	#9acd32
AARA003282	sienna3	#cd6839
AARA003283	sienna3	#cd6839
AARA003285	sienna3	#cd6839
AARA003286	yellowgreen	#9acd32
AARA003287	yellowgreen	#9acd32
AARA003291	yellow	#ffff00
AARA003293	purple	#800080
AARA003294	greenyellow	#adff2f
AARA003295	brown4	#8b4513
AARA003297	sienna3	#cd6839
AARA003300	brown4	#8b4513
AARA003301	greenyellow	#adff2f
AARA003302	sienna3	#cd6839
AARA003304	purple	#800080
AARA003308	purple	#800080
AARA003309	yellowgreen	#9acd32
AARA003320	sienna3	#cd6839
AARA003321	sienna3	#cd6839
AARA003322	brown4	#8b4513
AARA003325	brown4	#8b4513
AARA003328	purple	#800080
AARA003329	sienna3	#cd6839
AARA003331	sienna3	#cd6839
AARA003332	purple	#800080
AARA003333	purple	#800080
AARA003334	sienna3	#cd6839
AARA003335	sienna3	#cd6839
AARA003341	lightgreen	#90ee90
AARA003342	yellowgreen	#9acd32
AARA003343	yellowgreen	#9acd32
AARA003354	sienna3	#cd6839
AARA003356	brown4	#8b4513
AARA003357	brown4	#8b4513
AARA003358	purple	#800080
AARA003362	sienna3	#cd6839
AARA003364	sienna3	#cd6839
AARA003368	sienna3	#cd6839
AARA003370	sienna3	#cd6839
AARA003371	sienna3	#cd6839
AARA003373	purple	#800080
AARA003377	sienna3	#cd6839
AARA003383	sienna3	#cd6839
AARA003386	yellow	#ffff00
AARA003390	sienna3	#cd6839
AARA003393	purple	#800080
AARA003394	purple	#800080
AARA003395	sienna3	#cd6839
AARA003396	sienna3	#cd6839
AARA003397	sienna3	#cd6839
AARA003402	sienna3	#cd6839
AARA003404	sienna3	#cd6839
AARA003405	sienna3	#cd6839
AARA003406	sienna3	#cd6839
AARA003411	pink	#ffc0cb
AARA003413	yellow	#ffff00
AARA003415	sienna3	#cd6839
AARA003416	sienna3	#cd6839
AARA003417	yellowgreen	#9acd32
AARA003418	sienna3	#cd6839
AARA003420	sienna3	#cd6839
AARA003422	sienna3	#cd6839
AARA003423	yellowgreen	#9acd32
AARA003425	sienna3	#cd6839
AARA003426	sienna3	#cd6839
AARA003427	sienna3	#cd6839
AARA003428	purple	#800080
AARA003436	sienna3	#cd6839
AARA003438	yellow	#ffff00
AARA003439	yellow	#ffff00
AARA003440	yellow	#ffff00
AARA003441	sienna3	#cd6839
AARA003443	yellow	#ffff00
AARA003447	sienna3	#cd6839
AARA003448	sienna3	#cd6839
AARA003449	sienna3	#cd6839
AARA003451	yellow	#ffff00
AARA003453	sienna3	#cd6839
AARA003459	purple	#800080
AARA003460	grey	Unknown
AARA003461	sienna3	#cd6839
AARA003462	greenyellow	#adff2f
AARA003463	brown4	#8b4513
AARA003464	sienna3	#cd6839
AARA003466	greenyellow	#adff2f
AARA003467	yellow	#ffff00
AARA003468	skyblue	#87ceeb
AARA003470	yellow	#ffff00
AARA003471	yellow	#ffff00
AARA003472	greenyellow	#adff2f
AARA003474	yellowgreen	#9acd32
AARA003477	yellow	#ffff00
AARA003479	yellow	#ffff00
AARA003481	yellow	#ffff00
AARA003482	yellow	#ffff00
AARA003483	greenyellow	#adff2f
AARA003484	yellow	#ffff00
AARA003485	yellowgreen	#9acd32
AARA003486	yellowgreen	#9acd32
AARA003488	yellow	#ffff00
AARA003489	yellow	#ffff00
AARA003490	yellow	#ffff00
AARA003491	yellow	#ffff00
AARA003492	yellow	#ffff00
AARA003493	yellow	#ffff00
AARA003495	pink	#ffc0cb
AARA003496	yellowgreen	#9acd32
AARA003499	yellowgreen	#9acd32
AARA003500	sienna3	#cd6839
AARA003501	sienna3	#cd6839
AARA003502	sienna3	#cd6839
AARA003508	sienna3	#cd6839
AARA003509	sienna3	#cd6839
AARA003511	sienna3	#cd6839
AARA003514	yellow	#ffff00
AARA003515	greenyellow	#adff2f
AARA003516	yellow	#ffff00
AARA003517	sienna3	#cd6839
AARA003519	skyblue	#87ceeb
AARA003524	yellow	#ffff00
AARA003527	greenyellow	#adff2f
AARA003530	yellow	#ffff00
AARA003531	yellow	#ffff00
AARA003537	yellow	#ffff00
AARA003538	sienna3	#cd6839
AARA003542	yellow	#ffff00
AARA003544	steelblue	#4682b4
AARA003553	yellow	#ffff00
AARA003554	sienna3	#cd6839
AARA003555	yellow	#ffff00
AARA003556	yellow	#ffff00
AARA003557	greenyellow	#adff2f
AARA003562	greenyellow	#adff2f
AARA003564	yellow	#ffff00
AARA003565	yellow	#ffff00
AARA003566	yellow	#ffff00
AARA003567	greenyellow	#adff2f
AARA003571	steelblue	#4682b4
AARA003577	sienna3	#cd6839
AARA003579	yellow	#ffff00
AARA003584	sienna3	#cd6839
AARA003585	greenyellow	#adff2f
AARA003586	yellow	#ffff00
AARA003587	sienna3	#cd6839
AARA003589	yellowgreen	#9acd32
AARA003597	sienna3	#cd6839
AARA003598	purple	#800080
AARA003599	steelblue	#4682b4
AARA003601	yellowgreen	#9acd32
AARA003604	sienna3	#cd6839
AARA003612	sienna3	#cd6839
AARA003613	yellow	#ffff00
AARA003617	orangered4	#8b2500
AARA003618	yellowgreen	#9acd32
AARA003619	sienna3	#cd6839
AARA003620	sienna3	#cd6839
AARA003621	sienna3	#cd6839
AARA003622	sienna3	#cd6839
AARA003627	sienna3	#cd6839
AARA003629	grey	Unknown
AARA003631	sienna3	#cd6839
AARA003632	sienna3	#cd6839
AARA003634	greenyellow	#adff2f
AARA003635	sienna3	#cd6839
AARA003636	sienna3	#cd6839
AARA003637	yellow	#ffff00
AARA003643	steelblue	#4682b4
AARA003646	yellow	#ffff00
AARA003647	sienna3	#cd6839
AARA003650	yellowgreen	#9acd32
AARA003651	sienna3	#cd6839
AARA003653	sienna3	#cd6839
AARA003654	yellowgreen	#9acd32
AARA003655	sienna3	#cd6839
AARA003656	yellow	#ffff00
AARA003659	yellowgreen	#9acd32
AARA003660	sienna3	#cd6839
AARA003661	yellow	#ffff00
AARA003662	steelblue	#4682b4
AARA003664	sienna3	#cd6839
AARA003665	yellow	#ffff00
AARA003673	yellow	#ffff00
AARA003674	yellowgreen	#9acd32
AARA003676	yellow	#ffff00
AARA003684	steelblue	#4682b4
AARA003690	yellowgreen	#9acd32
AARA003693	yellow	#ffff00
AARA003695	yellow	#ffff00
AARA003696	steelblue	#4682b4
AARA003698	steelblue	#4682b4
AARA003699	yellow	#ffff00
AARA003700	yellowgreen	#9acd32
AARA003703	sienna3	#cd6839
AARA003705	sienna3	#cd6839
AARA003706	sienna3	#cd6839
AARA003707	sienna3	#cd6839
AARA003709	greenyellow	#adff2f
AARA003711	yellowgreen	#9acd32
AARA003712	sienna3	#cd6839
AARA003717	sienna3	#cd6839
AARA003718	purple	#800080
AARA003721	sienna3	#cd6839
AARA003723	yellow	#ffff00
AARA003730	yellow	#ffff00
AARA003734	sienna3	#cd6839
AARA003735	purple	#800080
AARA003736	greenyellow	#adff2f
AARA003738	sienna3	#cd6839
AARA003739	sienna3	#cd6839
AARA003742	sienna3	#cd6839
AARA003748	purple	#800080
AARA003751	sienna3	#cd6839
AARA003754	yellow	#ffff00
AARA003755	yellow	#ffff00
AARA003756	yellow	#ffff00
AARA003764	sienna3	#cd6839
AARA003769	sienna3	#cd6839
AARA003779	greenyellow	#adff2f
AARA003784	yellow	#ffff00
AARA003790	greenyellow	#adff2f
AARA003792	sienna3	#cd6839
AARA003794	yellowgreen	#9acd32
AARA003796	yellow	#ffff00
AARA003797	yellow	#ffff00
AARA003800	purple	#800080
AARA003801	yellow	#ffff00
AARA003803	sienna3	#cd6839
AARA003804	sienna3	#cd6839
AARA003805	sienna3	#cd6839
AARA003806	yellowgreen	#9acd32
AARA003807	yellow	#ffff00
AARA003815	sienna3	#cd6839
AARA003816	sienna3	#cd6839
AARA003818	yellow	#ffff00
AARA003819	purple	#800080
AARA003820	sienna3	#cd6839
AARA003823	yellow	#ffff00
AARA003824	yellowgreen	#9acd32
AARA003825	yellowgreen	#9acd32
AARA003826	yellowgreen	#9acd32
AARA003827	yellow	#ffff00
AARA003830	sienna3	#cd6839
AARA003832	sienna3	#cd6839
AARA003833	yellowgreen	#9acd32
AARA003835	sienna3	#cd6839
AARA003836	yellow	#ffff00
AARA003839	yellow	#ffff00
AARA003840	yellow	#ffff00
AARA003841	lightgreen	#90ee90
AARA003849	sienna3	#cd6839
AARA003851	sienna3	#cd6839
AARA003852	greenyellow	#adff2f
AARA003853	sienna3	#cd6839
AARA003854	grey	Unknown
AARA003855	sienna3	#cd6839
AARA003857	sienna3	#cd6839
AARA003858	sienna3	#cd6839
AARA003859	sienna3	#cd6839
AARA003860	sienna3	#cd6839
AARA003861	grey	Unknown
AARA003862	grey	Unknown
AARA003863	grey	Unknown
AARA003864	grey	Unknown
AARA003865	yellowgreen	#9acd32
AARA003867	sienna3	#cd6839
AARA003871	yellow	#ffff00
AARA003872	greenyellow	#adff2f
AARA003874	sienna3	#cd6839
AARA003875	greenyellow	#adff2f
AARA003876	sienna3	#cd6839
AARA003881	sienna3	#cd6839
AARA003883	sienna3	#cd6839
AARA003886	greenyellow	#adff2f
AARA003888	skyblue3	#6ca6cd
AARA003889	yellow	#ffff00
AARA003890	yellow	#ffff00
AARA003891	sienna3	#cd6839
AARA003893	sienna3	#cd6839
AARA003897	sienna3	#cd6839
AARA003900	yellow	#ffff00
AARA003908	greenyellow	#adff2f
AARA003909	grey	Unknown
AARA003910	sienna3	#cd6839
AARA003913	yellowgreen	#9acd32
AARA003914	yellowgreen	#9acd32
AARA003920	yellow	#ffff00
AARA003923	purple	#800080
AARA003929	pink	#ffc0cb
AARA003931	sienna3	#cd6839
AARA003932	sienna3	#cd6839
AARA003935	purple	#800080
AARA003938	sienna3	#cd6839
AARA003940	sienna3	#cd6839
AARA003941	yellow	#ffff00
AARA003945	yellowgreen	#9acd32
AARA003952	sienna3	#cd6839
AARA003953	sienna3	#cd6839
AARA003959	sienna3	#cd6839
AARA003969	greenyellow	#adff2f
AARA003978	sienna3	#cd6839
AARA003986	sienna3	#cd6839
AARA003987	sienna3	#cd6839
AARA003988	yellowgreen	#9acd32
AARA003993	greenyellow	#adff2f
AARA003995	sienna3	#cd6839
AARA004000	greenyellow	#adff2f
AARA004002	yellowgreen	#9acd32
AARA004003	sienna3	#cd6839
AARA004004	sienna3	#cd6839
AARA004005	yellowgreen	#9acd32
AARA004006	purple	#800080
AARA004007	yellowgreen	#9acd32
AARA004008	sienna3	#cd6839
AARA004010	yellow	#ffff00
AARA004011	sienna3	#cd6839
AARA004012	grey	Unknown
AARA004014	sienna3	#cd6839
AARA004015	ivory	#fffff0
AARA004018	sienna3	#cd6839
AARA004031	sienna3	#cd6839
AARA004033	sienna3	#cd6839
AARA004034	sienna3	#cd6839
AARA004037	yellowgreen	#9acd32
AARA004045	yellowgreen	#9acd32
AARA004051	sienna3	#cd6839
AARA004055	grey	Unknown
AARA004058	sienna3	#cd6839
AARA004060	sienna3	#cd6839
AARA004062	sienna3	#cd6839
AARA004063	purple	#800080
AARA004064	sienna3	#cd6839
AARA004066	purple	#800080
AARA004067	sienna3	#cd6839
AARA004071	sienna3	#cd6839
AARA004072	purple	#800080
AARA004073	sienna3	#cd6839
AARA004074	brown4	#8b4513
AARA004080	sienna3	#cd6839
AARA004081	purple	#800080
AARA004082	brown4	#8b4513
AARA004084	purple	#800080
AARA004085	purple	#800080
AARA004087	sienna3	#cd6839
AARA004088	sienna3	#cd6839
AARA004090	grey	Unknown
AARA004093	yellow	#ffff00
AARA004095	brown4	#8b4513
AARA004102	yellow	#ffff00
AARA004103	yellowgreen	#9acd32
AARA004104	yellow	#ffff00
AARA004105	sienna3	#cd6839
AARA004106	purple	#800080
AARA004107	grey	Unknown
AARA004110	skyblue3	#6ca6cd
AARA004111	brown4	#8b4513
AARA004117	sienna3	#cd6839
AARA004129	mediumpurple3	#7b68ee
AARA004130	sienna3	#cd6839
AARA004131	sienna3	#cd6839
AARA004132	sienna3	#cd6839
AARA004133	brown4	#8b4513
AARA004135	brown4	#8b4513
AARA004138	brown4	#8b4513
AARA004139	sienna3	#cd6839
AARA004140	purple	#800080
AARA004141	sienna3	#cd6839
AARA004143	yellow	#ffff00
AARA004144	yellow	#ffff00
AARA004145	sienna3	#cd6839
AARA004150	skyblue3	#6ca6cd
AARA004151	sienna3	#cd6839
AARA004152	sienna3	#cd6839
AARA004153	brown4	#8b4513
AARA004157	sienna3	#cd6839
AARA004160	sienna3	#cd6839
AARA004161	purple	#800080
AARA004162	brown4	#8b4513
AARA004167	purple	#800080
AARA004169	sienna3	#cd6839
AARA004170	yellowgreen	#9acd32
AARA004174	sienna3	#cd6839
AARA004175	yellow	#ffff00
AARA004177	sienna3	#cd6839
AARA004180	sienna3	#cd6839
AARA004181	sienna3	#cd6839
AARA004182	sienna3	#cd6839
AARA004183	yellow	#ffff00
AARA004184	greenyellow	#adff2f
AARA004185	sienna3	#cd6839
AARA004186	brown4	#8b4513
AARA004187	brown4	#8b4513
AARA004188	purple	#800080
AARA004190	sienna3	#cd6839
AARA004191	purple	#800080
AARA004194	yellowgreen	#9acd32
AARA004195	sienna3	#cd6839
AARA004199	yellowgreen	#9acd32
AARA004202	sienna3	#cd6839
AARA004210	purple	#800080
AARA004215	yellowgreen	#9acd32
AARA004219	sienna3	#cd6839
AARA004224	sienna3	#cd6839
AARA004225	sienna3	#cd6839
AARA004226	brown4	#8b4513
AARA004230	brown4	#8b4513
AARA004232	yellowgreen	#9acd32
AARA004233	sienna3	#cd6839
AARA004234	sienna3	#cd6839
AARA004236	sienna3	#cd6839
AARA004239	brown4	#8b4513
AARA004244	sienna3	#cd6839
AARA004248	yellow	#ffff00
AARA004249	sienna3	#cd6839
AARA004250	sienna3	#cd6839
AARA004251	brown4	#8b4513
AARA004253	yellow	#ffff00
AARA004254	skyblue	#87ceeb
AARA004256	sienna3	#cd6839
AARA004257	yellow	#ffff00
AARA004258	greenyellow	#adff2f
AARA004261	greenyellow	#adff2f
AARA004262	sienna3	#cd6839
AARA004263	purple	#800080
AARA004274	sienna3	#cd6839
AARA004275	sienna3	#cd6839
AARA004280	sienna3	#cd6839
AARA004281	brown4	#8b4513
AARA004283	sienna3	#cd6839
AARA004284	purple	#800080
AARA004285	purple	#800080
AARA004288	sienna3	#cd6839
AARA004289	sienna3	#cd6839
AARA004297	sienna3	#cd6839
AARA004298	purple	#800080
AARA004299	sienna3	#cd6839
AARA004301	sienna3	#cd6839
AARA004302	sienna3	#cd6839
AARA004304	sienna3	#cd6839
AARA004307	sienna3	#cd6839
AARA004312	sienna3	#cd6839
AARA004314	purple	#800080
AARA004316	purple	#800080
AARA004318	yellow	#ffff00
AARA004323	sienna3	#cd6839
AARA004325	sienna3	#cd6839
AARA004326	brown4	#8b4513
AARA004330	sienna3	#cd6839
AARA004331	sienna3	#cd6839
AARA004332	yellow	#ffff00
AARA004335	sienna3	#cd6839
AARA004336	purple	#800080
AARA004338	grey	Unknown
AARA004340	sienna3	#cd6839
AARA004341	purple	#800080
AARA004342	yellow	#ffff00
AARA004344	purple	#800080
AARA004345	sienna3	#cd6839
AARA004346	purple	#800080
AARA004347	sienna3	#cd6839
AARA004349	sienna3	#cd6839
AARA004351	yellowgreen	#9acd32
AARA004352	yellowgreen	#9acd32
AARA004354	sienna3	#cd6839
AARA004355	greenyellow	#adff2f
AARA004360	sienna3	#cd6839
AARA004362	sienna3	#cd6839
AARA004363	sienna3	#cd6839
AARA004364	sienna3	#cd6839
AARA004365	sienna3	#cd6839
AARA004367	sienna3	#cd6839
AARA004369	purple	#800080
AARA004371	orangered4	#8b2500
AARA004372	brown4	#8b4513
AARA004373	yellowgreen	#9acd32
AARA004383	sienna3	#cd6839
AARA004384	yellow	#ffff00
AARA004385	yellow	#ffff00
AARA004388	yellowgreen	#9acd32
AARA004389	greenyellow	#adff2f
AARA004390	purple	#800080
AARA004391	sienna3	#cd6839
AARA004392	sienna3	#cd6839
AARA004395	sienna3	#cd6839
AARA004396	yellow	#ffff00
AARA004398	sienna3	#cd6839
AARA004401	sienna3	#cd6839
AARA004402	sienna3	#cd6839
AARA004404	sienna3	#cd6839
AARA004406	skyblue3	#6ca6cd
AARA004409	yellow	#ffff00
AARA004410	purple	#800080
AARA004412	yellow	#ffff00
AARA004413	yellow	#ffff00
AARA004420	sienna3	#cd6839
AARA004422	sienna3	#cd6839
AARA004433	sienna3	#cd6839
AARA004434	sienna3	#cd6839
AARA004435	sienna3	#cd6839
AARA004437	lightgreen	#90ee90
AARA004438	purple	#800080
AARA004440	yellowgreen	#9acd32
AARA004447	purple	#800080
AARA004448	yellow	#ffff00
AARA004450	greenyellow	#adff2f
AARA004451	sienna3	#cd6839
AARA004452	purple	#800080
AARA004454	sienna3	#cd6839
AARA004456	sienna3	#cd6839
AARA004457	sienna3	#cd6839
AARA004459	sienna3	#cd6839
AARA004460	sienna3	#cd6839
AARA004462	pink	#ffc0cb
AARA004463	yellow	#ffff00
AARA004465	purple	#800080
AARA004466	grey	Unknown
AARA004467	sienna3	#cd6839
AARA004469	sienna3	#cd6839
AARA004472	sienna3	#cd6839
AARA004474	sienna3	#cd6839
AARA004475	yellow	#ffff00
AARA004478	yellow	#ffff00
AARA004481	skyblue	#87ceeb
AARA004488	sienna3	#cd6839
AARA004489	sienna3	#cd6839
AARA004491	yellow	#ffff00
AARA004492	sienna3	#cd6839
AARA004494	sienna3	#cd6839
AARA004497	sienna3	#cd6839
AARA004498	purple	#800080
AARA004499	sienna3	#cd6839
AARA004500	sienna3	#cd6839
AARA004502	yellowgreen	#9acd32
AARA004505	purple	#800080
AARA004507	sienna3	#cd6839
AARA004509	steelblue	#4682b4
AARA004510	yellowgreen	#9acd32
AARA004515	sienna3	#cd6839
AARA004518	sienna3	#cd6839
AARA004519	yellowgreen	#9acd32
AARA004522	purple	#800080
AARA004524	sienna3	#cd6839
AARA004527	sienna3	#cd6839
AARA004528	sienna3	#cd6839
AARA004531	sienna3	#cd6839
AARA004534	sienna3	#cd6839
AARA004535	sienna3	#cd6839
AARA004542	yellow	#ffff00
AARA004544	sienna3	#cd6839
AARA004549	sienna3	#cd6839
AARA004550	sienna3	#cd6839
AARA004556	sienna3	#cd6839
AARA004557	purple	#800080
AARA004558	sienna3	#cd6839
AARA004559	yellowgreen	#9acd32
AARA004561	sienna3	#cd6839
[truncated: 4,957 more rows]
