# Supplementary material for: Key gene modules and hub genes associated with pyrethroid and organophosphate resistance in Anopheles mosquitoes: a systems biology approach
Source: BMC Genomics. 2024 Jul 3;25:665. doi: 10.1186/s12864-024-10572-z (PMC11223346; doi:10.1186/s12864-024-10572-z)
Supplement: Supplementary file 3 — Supplementary Material 3. [file 12864_2024_10572_MOESM3_ESM.csv]

Treatment Group	Concentration(X)	%Mortality	%Survival
BD	1	65.5	34.5
BD.1	1	65.5	34.5
BD.2	1	65.5	34.5
BP	1.5	26.25	73.75
BP.1	1.5	26.25	73.75
BP.2	1.5	26.25	73.75
DA	2	46.68	53.32
DA.1	2	46.68	53.32
DA.2	2	46.68	53.32
DD	5	50.76	49.24
DD.1	5	50.76	49.24
DD.2	5	50.76	49.24
DP	1	21.95	78.05
DP.1	1	21.95	78.05
DP.2	1	21.95	78.05
